# Supplementary material for: Boragerma[5]pyramidanes via a Germole-to-Borole Rearrangement
Source: Inorg Chem. 2026 Mar 24;65(13):7322–32. doi: 10.1021/acs.inorgchem.6c00260 (PMC13058896; doi:10.1021/acs.inorgchem.6c00260)
Supplement: Supplementary file 2 [file ic6c00260_si_002.xyz]

65
Borol-Germanium-Komplex CpStern-Substituent 12a E = -3542.52813 a.u.
 C                  0.33060000    1.21018000    0.28733400
 C                 -0.77804900    1.98802700    0.83223900
 C                 -1.75084500   -0.12229000    0.32041400
 C                 -1.97200700    1.20479100    0.87814300
 Ge                -1.25064800    1.36231500   -1.21786300
 B                 -0.20716200   -0.24837400    0.09157300
 C                  0.65646000   -1.59063000   -0.11809300
 C                  1.78021900   -1.50412200   -1.11842600
 C                  1.39242400   -1.82510500    1.18899000
 C                  2.96015200   -1.69774400   -0.49176800
 C                  2.71678600   -1.90493100    0.94899400
 C                  4.33795600   -1.71605000   -1.08112000
 H                  4.95217000   -0.90371900   -0.67595700
 H                  4.85312600   -2.65160600   -0.84416600
 H                  4.31998400   -1.60928200   -2.16619800
 C                  1.50994400   -1.32441700   -2.57851800
 H                  0.92744000   -0.41493300   -2.76344200
 H                  2.42766100   -1.25292800   -3.16372800
 H                  0.92923500   -2.16400500   -2.97538800
 C                 -0.16044100   -2.85789700   -0.42997500
 H                 -0.97513700   -2.99859500    0.28384600
 H                 -0.58759900   -2.81440300   -1.43034700
 H                  0.49538200   -3.73256600   -0.37534800
 C                  0.66270300   -1.96108800    2.48787700
 H                  1.33946200   -2.17908400    3.31472000
 H                  0.11525900   -1.04250900    2.72732500
 H                 -0.07827400   -2.76684800    2.44236400
 C                  3.82718600   -2.17797100    1.91748100
 H                  4.33379900   -3.11732700    1.67460100
 H                  4.58415200   -1.38816900    1.88658800
 H                  3.46334200   -2.24985300    2.94258300
 C                 -0.74002600    3.41452300    1.31457400
 H                 -0.28472700    4.07796800    0.58461800
 H                 -1.74098700    3.79036400    1.51838900
 H                 -0.15356700    3.48305400    2.23546300
 C                 -3.24544000    1.69932300    1.52181100
 H                 -3.00972800    2.38477000    2.33575700
 H                 -3.91365700    2.21284800    0.82817100
 H                 -3.79063300    0.86248200    1.95603400
 Si                 2.06889000    1.93261200    0.02454800
 Si                -3.25021800   -1.23385700   -0.02980000
 C                  3.26900000    1.26179100    1.31771800
 H                  3.84521600    2.08264500    1.75320900
 H                  2.75018100    0.73418300    2.12084200
 H                  3.97055500    0.55908700    0.86525700
 C                  2.73801600    1.65907000   -1.71654300
 H                  1.99010200    1.90137200   -2.47731700
 H                  3.58460800    2.33662300   -1.86453700
 H                  3.08633100    0.64257700   -1.88699400
 C                  2.15639900    3.81812400    0.19372300
 H                  1.91047800    4.19276100    1.18809500
 H                  3.19984000    4.08430100   -0.00528200
 H                  1.54609300    4.34708200   -0.54312600
 C                 -4.80094200   -0.19878400   -0.37830000
 H                 -5.28852700    0.19794700    0.51190600
 H                 -4.58788600    0.63933500   -1.04965900
 H                 -5.52575000   -0.84155500   -0.88563000
 C                 -3.60756200   -2.32617600    1.46113400
 H                 -3.79415600   -1.71852800    2.35098800
 H                 -4.49528600   -2.93956800    1.28235700
 H                 -2.77486000   -2.99547200    1.68847700
 C                 -3.08485500   -2.28220400   -1.59428200
 H                 -2.42772800   -1.81636600   -2.33346500
 H                 -2.71248800   -3.28696400   -1.39561800
 H                 -4.07435000   -2.37840200   -2.04854500

67
Borol-Germanium-Komplex N(SiMe3)2-Substituent 12b E = -4025.81401 a.u.
 C                  1.48708100   -0.62942300    0.24411600
 C                  1.37541600   -2.02031800    0.63720200
 C                 -0.86540100   -1.32072800    0.28713400
 C                  0.00846500   -2.43430700    0.64143300
 Ge                 0.50236400   -1.74799300   -1.37264700
 C                  2.51919700   -2.92883500    1.01777400
 H                  2.98504600   -3.40527100    0.15235000
 H                  2.17839000   -3.71374900    1.69381900
 H                  3.29177800   -2.35932400    1.53683700
 C                 -0.41799900   -3.82906300    1.01690200
 H                 -0.55735200   -3.89105900    2.10113700
 H                  0.32788100   -4.57016800    0.72874100
 H                 -1.36178500   -4.10424900    0.54884700
 Si                 3.16301400    0.17455200   -0.03691900
 Si                -2.72705000   -1.56053100    0.18749400
 C                  4.33360200   -0.99709400   -0.94760600
 H                  5.16500700   -0.41905400   -1.36229200
 H                  3.83557800   -1.49981900   -1.78219500
 H                  4.76072200   -1.76356200   -0.29819500
 C                  3.98759200    0.66991700    1.58631300
 H                  3.56321700    1.59605300    1.98177600
 H                  5.05387700    0.84424300    1.41374800
 H                  3.89488600   -0.09743500    2.35921900
 C                  2.96490700    1.70208700   -1.09642600
 H                  2.58081600    1.43650500   -2.08521200
 H                  3.92726100    2.20382200   -1.23209200
 H                  2.26565400    2.40622700   -0.64393900
 C                 -3.19003400   -2.74243900   -1.21052200
 H                 -2.70425200   -3.71840800   -1.14463700
 H                 -2.91783800   -2.30536800   -2.17639300
 H                 -4.27126400   -2.90947000   -1.21945700
 C                 -3.34411500   -2.22774200    1.84007800
 H                 -2.97699900   -3.23039800    2.06564900
 H                 -4.43728400   -2.26405900    1.84479900
 H                 -3.03036400   -1.56616800    2.65299000
 C                 -3.65728900    0.03639300   -0.12664400
 H                 -3.35588900    0.81793400    0.57061900
 H                 -4.72670300   -0.15059900    0.01268900
 H                 -3.51843600    0.41294300   -1.14110100
 B                  0.03316900   -0.04889300    0.16031100
 N                 -0.37522500    1.37653400    0.05762200
 Si                -0.91764500    2.20297700   -1.38742200
 Si                -0.40782400    2.17311800    1.62651100
 C                 -2.46363700    3.23826400   -1.06553100
 H                 -2.78318900    3.67862200   -2.01533800
 H                 -3.30502300    2.68447300   -0.65139400
 H                 -2.23976200    4.07141000   -0.39191000
 C                 -1.22312800    0.97809900   -2.78525900
 H                 -1.75251000    1.49194300   -3.59379200
 H                 -0.27479500    0.62154000   -3.19806300
 H                 -1.81324600    0.10606600   -2.49703200
 C                  0.28306500    3.48005100   -2.09224100
 H                 -0.27626200    4.11718000   -2.78528800
 H                  0.70642800    4.12957300   -1.32242200
 H                  1.10950500    3.03609600   -2.64703600
 C                 -2.14183500    2.39655800    2.33034500
 H                 -2.82220600    2.92988300    1.66434300
 H                 -2.58940900    1.42902500    2.57535000
 H                 -2.07221000    2.96717300    3.26222400
 C                  0.39303300    3.87347400    1.52523400
 H                 -0.16136000    4.55732500    0.87685000
 H                  0.42743100    4.32389200    2.52163900
 H                  1.41816200    3.81006500    1.14969100
 C                  0.49742700    1.12849100    2.89970700
 H                  0.44395700    1.62836900    3.87185700
 H                  0.02559300    0.14616600    2.99925500
 H                  1.54702600    0.96421400    2.65581100

60
Borol-Germanium-Komplex Mes-Substituent 12d E = -3502.06681 a.u.
 C                 -0.85295000   -1.35510100    0.27994300
 C                 -2.22408900   -1.03022000    0.62743200
 C                 -1.16876100    1.06698200    0.29985900
 C                 -2.41413100    0.39050700    0.62480900
 Ge                -1.75698500   -0.23324400   -1.37521400
 C                 -3.29857500   -2.02854100    0.96290900
 H                 -3.37862700   -2.80801100    0.20591900
 H                 -4.27348100   -1.55616500    1.07535100
 H                 -3.05327500   -2.51696100    1.91064300
 C                 -3.71481800    1.07719500    0.94447400
 H                 -3.77227400    1.27259300    2.01971200
 H                 -4.58153100    0.47999500    0.66218400
 H                 -3.78808400    2.03649400    0.43186400
 Si                -0.05140800   -3.04998600    0.14292500
 Si                -0.96228000    2.93015700    0.17880900
 C                 -1.28208800   -4.47097900   -0.01500600
 H                 -0.72198500   -5.39998600   -0.15875200
 H                 -1.93978600   -4.34941600   -0.88028200
 H                 -1.90373600   -4.59566900    0.87401800
 C                  0.99511000   -3.33520300    1.67896600
 H                  1.81868800   -2.61683700    1.71872700
 H                  1.42450100   -4.34116200    1.66473400
 H                  0.40732200   -3.23332600    2.59529500
 C                  1.06788500   -3.11389400   -1.36432900
 H                  1.54473800   -4.09662400   -1.42678900
 H                  1.85682500   -2.36029200   -1.30466200
 H                  0.50598500   -2.95953000   -2.29005500
 C                 -1.90173200    3.62289200   -1.30328300
 H                 -2.96733400    3.38035800   -1.28053300
 H                 -1.49138300    3.22251800   -2.23526700
 H                 -1.80972000    4.71216300   -1.34231200
 C                 -1.60090000    3.73345200    1.76024300
 H                 -2.68392700    3.64703200    1.87015500
 H                 -1.34989900    4.79801400    1.76792700
 H                 -1.13640300    3.27619700    2.63829100
 C                  0.84924500    3.37786600   -0.01321500
 H                  1.45318900    2.99227300    0.81212300
 H                  0.94943000    4.46745500   -0.03243500
 H                  1.27726400    2.98201400   -0.93696000
 B                 -0.07321600   -0.01612700    0.16851200
 C                  1.49134000    0.17982700    0.04244900
 C                  2.20713700    0.22969700    1.25475600
 C                  2.20783500    0.33178700   -1.15843400
 C                  3.59337300    0.38608200    1.25085000
 C                  3.59309700    0.48995100   -1.13247300
 C                  4.30696200    0.51419300    0.06328900
 H                  4.12679500    0.41443900    2.19728300
 H                  4.13099600    0.59964600   -2.07033700
 C                  1.50192900    0.35459300   -2.49256200
 H                  2.21072100    0.50608600   -3.30808300
 H                  0.96833900   -0.58110100   -2.67987500
 H                  0.76491100    1.16369400   -2.53234100
 C                  1.47544600    0.17570000    2.57621200
 H                  0.76246400   -0.65108700    2.61160700
 H                  2.17265900    0.06993400    3.40893100
 H                  0.89948200    1.09514200    2.72858300
 C                  5.80087900    0.71326800    0.06902600
 H                  6.04935100    1.77819500    0.04705000
 H                  6.25199600    0.28565900    0.96588200
 H                  6.26383400    0.24798000   -0.80305400

61
Borol-Germanium-Komplex NiPr2-Substituent 12e E = -3444.29909 a.u.
 C                 -1.12744800   -0.81650700   -0.31040600
 C                 -0.45420200   -2.02763200   -0.73007900
 C                  1.30257400   -0.46632600   -0.31432100
 C                  0.96172700   -1.83793400   -0.70283400
 Ge                 0.18591300   -1.46931800    1.30194000
 C                 -1.13274700   -3.30531400   -1.15571700
 H                 -1.53527400   -3.86898600   -0.31222000
 H                 -0.45133300   -3.95313700   -1.70642700
 H                 -1.96861200   -3.06551300   -1.81664500
 C                  1.93534900   -2.93215300   -1.05745100
 H                  2.18648500   -2.87713400   -2.12113300
 H                  1.51945100   -3.91859900   -0.85504200
 H                  2.86455500   -2.84481000   -0.49596100
 Si                -2.96978200   -0.67164000    0.02438200
 Si                 3.12435200    0.01613400   -0.22460200
 C                 -3.72555400   -2.31151100    0.58393800
 H                 -4.71832000   -2.11589600    1.00100300
 H                 -3.12912100   -2.78265000    1.37135700
 H                 -3.84634100   -3.03011000   -0.22892200
 C                 -3.87642500   -0.15759700   -1.54469400
 H                 -3.53275400    0.80171100   -1.93408300
 H                 -4.95146700   -0.08061100   -1.35737400
 H                 -3.72858800   -0.90857600   -2.32645900
 C                 -3.24259500    0.53953800    1.43688200
 H                 -3.04317200    0.03822500    2.38935600
 H                 -4.27587300    0.89760500    1.46035500
 H                 -2.56846800    1.39298300    1.35624400
 C                  3.95385100   -0.79748400    1.26337600
 H                  3.81293500   -1.88057200    1.29577500
 H                  3.54705600   -0.38704900    2.19278600
 H                  5.02979800   -0.59997100    1.25875500
 C                  3.98907600   -0.50987300   -1.82102500
 H                  4.22475800   -1.57391000   -1.86167200
 H                  4.92932300    0.03957100   -1.92117900
 H                  3.37132400   -0.26849100   -2.69088900
 C                  3.47046000    1.85891600   -0.07705800
 H                  2.99349500    2.44031800   -0.86901900
 H                  4.55283200    1.98625000   -0.18144200
 H                  3.18271300    2.27909300    0.88725400
 B                 -0.04999200    0.31517000   -0.19299000
 N                 -0.41733900    1.73441500   -0.03358000
 C                 -0.95780200    2.26581500   -1.30497500
 H                 -1.21275700    1.37727200   -1.89165600
 C                  0.32349700    2.66202800    0.82809400
 H                  1.23323800    3.02167500    0.33053100
 C                 -2.26546400    3.06891500   -1.19753800
 H                 -2.74868700    3.09513300   -2.17909500
 H                 -2.95518200    2.60095000   -0.49320700
 H                 -2.11050200    4.10222100   -0.89006100
 C                  0.09065500    3.03112100   -2.12057100
 H                 -0.31307200    3.30315200   -3.09904200
 H                  0.39654200    3.95427400   -1.62073000
 H                  0.97866900    2.41157300   -2.27334900
 C                  0.73527900    1.96899300    2.12693500
 H                  1.41837600    1.13580800    1.96091200
 H                  1.23745000    2.68091100    2.78604100
 H                 -0.15186900    1.58730800    2.64312100
 C                 -0.49573400    3.90470800    1.20021200
 H                  0.01798900    4.45522300    1.99180900
 H                 -0.61764500    4.58802500    0.36115200
 H                 -1.48680200    3.61899100    1.56354000

61
Borol-Germanium-Komplex NiPr2-Substituent 12e (Borol- und Aminoeinheit in einer Ebene) E = -3444.30008 a.u.
 Ge                -0.10137300   -1.70378700   -1.09243300
 C                 -1.25424100   -0.53675500    0.34633000
 C                 -0.78365600   -1.77078700    0.98622000
 C                  0.63668100   -1.85624100    0.95410500
 C                  1.20594900   -0.67281800    0.31247100
 B                  0.03187900    0.38222500    0.23391200
 Si                -3.07673200   -0.30328500   -0.07278800
 C                 -1.64679400   -2.80612500    1.66257800
 C                  1.40926500   -2.99025900    1.57006200
 Si                 2.98518800   -0.57009500   -0.28507900
 N                  0.15632300    1.80588300    0.10214800
 C                 -3.27193900    0.42971200   -1.80163100
 C                 -3.95559600    0.75165100    1.21852000
 C                 -4.03126000   -1.93055400   -0.19429600
 C                  3.02584200    0.62778100   -1.75195400
 C                  4.15723600   -0.01733100    1.08522200
 C                  3.64633400   -2.22725900   -0.92083400
 C                  1.41665800    2.44064100    0.52450400
 C                 -1.03364300    2.63097400   -0.12724900
 C                  1.81446100    3.69537600   -0.25378300
 C                  1.50032400    2.67354800    2.04050700
 C                 -1.04996600    3.33402200   -1.49288400
 C                 -1.38321300    3.60901300    0.99889600
 H                 -2.43153400   -2.31270800    2.23930800
 H                 -1.05114600   -3.40052700    2.35559900
 H                 -2.12892700   -3.48804300    0.96150900
 H                  0.91251400   -3.95146600    1.43571000
 H                  1.51640100   -2.80971600    2.64519500
 H                  2.40925500   -3.06597900    1.15032900
 H                 -2.63068900    1.28367400   -2.01836100
 H                 -4.31022400    0.73847100   -1.95795400
 H                 -3.04801600   -0.34528400   -2.54134200
 H                 -3.86509100    0.28943700    2.20580200
 H                 -5.02122600    0.82907900    0.98363100
 H                 -3.55139800    1.76359400    1.29127700
 H                 -3.49902600   -2.67224900   -0.79734900
 H                 -4.97632900   -1.71825600   -0.70424400
 H                 -4.27209500   -2.37919000    0.77013200
 H                  3.25722700    0.08971800   -2.67486100
 H                  3.78345100    1.40635400   -1.62308400
 H                  2.05832900    1.11922500   -1.88548000
 H                  3.90034300    0.96294000    1.49319200
 H                  5.18572300    0.02810900    0.71504600
 H                  4.13192700   -0.73503500    1.91053800
 H                  4.08236100   -2.84619700   -0.13388000
 H                  4.44069300   -2.02528200   -1.64553900
 H                  2.88022400   -2.81728000   -1.43247500
 H                  2.19348400    1.71677400    0.30520600
 H                 -1.85472900    1.92088600   -0.15304900
 H                  1.79221800    3.51575200   -1.33000700
 H                  2.83554200    3.96971900    0.02390200
 H                  1.17602000    4.55130000   -0.02846600
 H                  0.84379900    3.47486900    2.37974200
 H                  2.52394100    2.94426200    2.31671400
 H                  1.23384500    1.75650000    2.57178000
 H                 -0.42783700    4.22887200   -1.51115000
 H                 -2.07161000    3.63996400   -1.73716500
 H                 -0.69824100    2.65434600   -2.27282900
 H                 -1.42819300    3.09313500    1.96048000
 H                 -2.36443100    4.04833300    0.79801600
 H                 -0.66931400    4.43056800    1.07681800

75
Borol-Germanium-Komplex NCy2-Substituent 12f E = -3677.73437 a.u.
 C                  0.80033300    1.67809300    0.08974700
 C                  2.18475000    1.79071300    0.51712100
 C                  1.73627600   -0.54377300    0.58239700
 C                  2.74052700    0.50058900    0.76272700
 Ge                 2.05812600    0.54818200   -1.30027100
 C                  2.95048600    3.07587400    0.72018600
 H                  3.44283600    3.42978700   -0.18786900
 H                  3.71058500    2.94970300    1.49181100
 H                  2.27076100    3.85995700    1.05593100
 C                  4.18621800    0.29903000    1.13461500
 H                  4.28949800    0.13564600    2.21090500
 H                  4.78818600    1.16462600    0.86016700
 H                  4.60574700   -0.56870200    0.62761400
 Si                -0.11386400    3.15409300   -0.63702100
 Si                 2.07199900   -2.35543400    0.98234300
 C                  1.05752000    4.31468100   -1.56452300
 H                  0.45737300    4.97510200   -2.19782700
 H                  1.73783000    3.76352300   -2.22147000
 H                  1.65735800    4.94733200   -0.90876000
 C                 -0.95460600    4.17793900    0.70489500
 H                 -1.70267600    3.60645900    1.25884900
 H                 -1.45520200    5.04242500    0.25853700
 H                 -0.22315600    4.55318200    1.42603900
 C                 -1.36906800    2.54745100   -1.90808700
 H                 -1.17555200    3.01340600   -2.87758500
 H                 -2.39434100    2.79335100   -1.62055400
 H                 -1.30111800    1.46444000   -2.03203600
 C                  2.32701600   -3.37970200   -0.58060100
 H                  3.24233500   -3.06041600   -1.08864500
 H                  1.50462500   -3.28207800   -1.29224500
 H                  2.43716800   -4.43976700   -0.33316000
 C                  3.59796500   -2.66230400    2.05526900
 H                  4.55044100   -2.53645100    1.53949300
 H                  3.54158600   -3.70452900    2.38616600
 H                  3.60388300   -2.03847900    2.95247200
 C                  0.62730700   -2.99352500    2.01878700
 H                 -0.09158800   -2.19276000    2.20510700
 H                  0.99237300   -3.35286900    2.98423400
 H                  0.09967600   -3.81959100    1.53615100
 B                  0.36293800    0.17744200    0.30258900
 N                 -0.97346000   -0.37357300    0.14094300
 C                 -1.15382300   -1.67887900   -0.49981300
 C                 -2.14502300   -2.65910700    0.14866800
 C                 -1.45072900   -1.55693700   -2.00766200
 H                 -0.17938700   -2.17344800   -0.43548100
 C                 -2.06389200   -4.02472100   -0.54337300
 H                 -3.17007900   -2.29138400    0.05872100
 H                 -1.93406100   -2.76252200    1.21281500
 C                 -1.41156500   -2.91858800   -2.70631700
 H                 -2.43874900   -1.10733600   -2.14982100
 H                 -0.71832400   -0.87639400   -2.45505500
 C                 -2.36663000   -3.90843200   -2.03814300
 H                 -2.75522900   -4.72496300   -0.06669600
 H                 -1.05470400   -4.43785200   -0.41550100
 H                 -1.65624600   -2.80510200   -3.76594500
 H                 -0.39235200   -3.32132600   -2.66109200
 H                 -2.29904300   -4.88806400   -2.51902100
 H                 -3.39817000   -3.55872600   -2.16866700
 C                 -2.10573000    0.40492600    0.65827600
 C                 -3.38924600    0.45912600   -0.18708400
 C                 -2.46143900    0.03362000    2.11100100
 H                 -1.74721400    1.43843800    0.70571300
 C                 -4.36167800    1.48488300    0.40688400
 H                 -3.88664600   -0.51397700   -0.20327500
 H                 -3.15910000    0.71822500   -1.21925100
 C                 -3.45190400    1.03393800    2.71264000
 H                 -2.89690300   -0.97107900    2.13779500
 H                 -1.53842000    0.00417400    2.69801100
 C                 -4.71432700    1.14383100    1.85604900
 H                 -5.26762700    1.53501300   -0.20341900
 H                 -3.90113800    2.48111200    0.37266000
 H                 -3.70804700    0.74542700    3.73571900
 H                 -2.97340100    2.01947200    2.77405000
 H                 -5.39337900    1.89422200    2.27009200
 H                 -5.24722000    0.18518900    1.87698000

60
Borol-Germanium-Komplex Ferrocenyl-Substituent 12g E = -4802.56877 a.u.
 C                 -2.34722300   -0.70933600   -1.96775500
 C                 -2.34698100    0.70941400   -1.96803200
 C                 -3.62597300    1.14907500   -1.53673400
 C                 -4.41733100    0.00052900   -1.26918400
 C                 -3.62635900   -1.14839700   -1.53630000
 H                 -1.50156200   -1.33898100   -2.20204500
 H                 -1.50113900    1.33867100   -2.20272300
 H                 -3.93244100    2.17569200   -1.40345300
 H                 -5.43149300    0.00075400   -0.90022500
 H                 -3.93316300   -2.17485500   -1.40256600
 Fe                -2.70497900    0.00045900    0.00906000
 C                 -3.00003500    0.70950400    2.01252000
 C                 -1.74579600    1.13907100    1.51801600
 C                 -3.00025800   -0.70810500    2.01270000
 H                 -3.81977300    1.34822700    2.30494800
 C                 -0.93462600    0.00026400    1.19416300
 H                 -1.48210100    2.17296900    1.37004500
 C                 -1.74615000   -1.13819400    1.51829800
 H                 -3.82018800   -1.34650400    2.30529600
 H                 -1.48281100   -2.17222000    1.37056100
 C                  1.17450000    1.22484300   -0.21779300
 C                  1.17395000   -1.22513800   -0.21789400
 C                  2.11892700    0.71431100   -1.20294800
 C                  2.11857600   -0.71497400   -1.20300400
 B                  0.38151600    0.00001600    0.33448600
 Si                 0.97200500   -3.03979600    0.23705700
 Si                 0.97310500    3.03959900    0.23693400
 C                 -0.51652800   -3.75512500   -0.67331100
 H                 -0.71668700   -4.77786400   -0.34052400
 H                 -1.42572400   -3.16505300   -0.54436300
 H                 -0.29902600   -3.79579100   -1.74540400
 C                  0.83884700   -3.18292600    2.11473300
 H                  0.40435600   -2.29869900    2.58231500
 H                  0.24457800   -4.05272200    2.40997100
 H                  1.84342000   -3.31921900    2.52674700
 C                  2.44011600   -4.13675200   -0.21851100
 H                  3.38166400   -3.74748600    0.17940600
 H                  2.27517700   -5.11558200    0.24361100
 H                  2.55554600   -4.29506500   -1.29195400
 C                 -0.51510600    3.75516000   -0.67374500
 H                 -1.42439400    3.16515700   -0.54513100
 H                 -0.71527800    4.77796100   -0.34118800
 H                 -0.29716100    3.79570300   -1.74577100
 C                  2.44159400    4.13609500   -0.21854300
 H                  2.27686100    5.11500900    0.24347100
 H                  3.38292700    3.74655500    0.17961800
 H                  2.55731600    4.29427600   -1.29197300
 C                  0.83985800    3.18305000    2.11458100
 H                  0.24607300    4.05325400    2.40959000
 H                  0.40480900    2.29916600    2.58229400
 H                  1.84447400    3.31881600    2.52666800
 C                  2.95898300    1.57516700   -2.10935000
 H                  3.65254500    2.20311800   -1.55124100
 H                  3.53830900    0.98372900   -2.81508700
 H                  2.30655000    2.23841300   -2.68388000
 C                  2.95819100   -1.57617800   -2.10949300
 H                  3.65179400   -2.20417700   -1.55148700
 H                  2.30543100   -2.23940000   -2.68367900
 H                  3.53740400   -0.98500500   -2.81554200
 Ge                 2.65990600   -0.00050800    0.81579300

51
Borol-Germanium-Komplex C6F5-Substituent 12i E = -3880.33076 a.u.
 C                  1.30106000    1.23905000    0.29776000
 C                  2.65003600    0.74759200    0.52967800
 C                  1.32834500   -1.20687600    0.31442600
 C                  2.66460900   -0.68316600    0.54261800
 Ge                 1.90519300    0.01269100   -1.42488500
 B                  0.38330800    0.00525800    0.25858100
 C                 -1.19471200   -0.01329100    0.10153100
 C                 -1.86179000   -0.04424600   -1.11328800
 C                 -1.99945300    0.00419400    1.23162400
 C                 -3.24242000   -0.05772600   -1.21847800
 C                 -3.38502900   -0.00854500    1.17368500
 C                 -4.00899100   -0.03997100   -0.06321500
 F                 -1.43661200    0.03667600    2.44582400
 F                 -4.11740000    0.00910500    2.28294500
 F                 -5.33337800   -0.05280300   -0.14223500
 F                 -3.83964800   -0.08728000   -2.40574400
 F                 -1.16490300   -0.06112300   -2.26058900
 Si                 0.85143000   -3.02436500    0.26696500
 Si                 0.76634400    3.04027400    0.23616300
 C                 -0.80728800   -3.22000000   -0.59455600
 H                 -1.02063000   -4.28342500   -0.73557700
 H                 -1.62367800   -2.79141000   -0.00863800
 H                 -0.80978900   -2.74541600   -1.57996600
 C                  2.11509300   -4.08017700   -0.65117900
 H                  3.02571200   -4.23728300   -0.06944100
 H                  1.68504400   -5.06448500   -0.85754800
 H                  2.39457600   -3.63609600   -1.61104400
 C                  0.70783800   -3.62422300    2.04226700
 H                 -0.02689800   -3.02653200    2.58812900
 H                  0.39041400   -4.67000300    2.07836800
 H                  1.66094600   -3.54489600    2.57163000
 C                 -0.88682100    3.17790100   -0.64811800
 H                 -1.69926300    2.73563700   -0.06708700
 H                 -1.12670000    4.23321800   -0.80638100
 H                 -0.86409000    2.69045800   -1.62703200
 C                  0.58056300    3.63535300    2.00870600
 H                  1.53167800    3.59096400    2.54580300
 H                  0.22393200    4.66848900    2.04194300
 H                 -0.13595000    3.00956800    2.54737000
 C                  1.99877900    4.14476700   -0.66836400
 H                  1.52284900    5.10201000   -0.89976800
 H                  2.88448000    4.35880900   -0.06657500
 H                  2.32494800    3.70345100   -1.61467100
 C                  3.84923100    1.63402400    0.73130100
 H                  3.95014800    2.35471000   -0.08012300
 H                  3.73164600    2.19847800    1.66104700
 H                  4.77722300    1.06883000    0.79556900
 C                  3.88018900   -1.54410500    0.76358400
 H                  3.70055500   -2.21183000    1.61060800
 H                  4.09538700   -2.16777800   -0.10499300
 H                  4.76795200   -0.95508300    0.98629100

89
Borol-Silicium-Komplex NCy2-Substituent 20f E = -2273.65168 a.u.
 C                  0.38792200    1.24911900    0.19141200
 C                  1.74291400    0.71320700    0.15999200
 C                  0.36533300   -1.16940800   -0.22646100
 C                  1.72918600   -0.69415400   -0.04552000
 Si                 0.06318700    3.05130800    0.67338600
 Si                 0.03150400   -2.89460200   -0.93178700
 C                 -0.26747200    4.12582800   -0.83866400
 H                 -0.54577000    5.13964800   -0.53630100
 H                 -1.07039400    3.72665700   -1.46316300
 H                  0.63169300    4.19820300   -1.45742300
 C                  1.47153800    3.83110400    1.65387000
 H                  1.76672400    3.19319900    2.49141200
 H                  1.08789600    4.76754000    2.07234000
 H                  2.36479500    4.06058800    1.07332700
 C                 -1.40525200    3.06607500    1.86198500
 H                 -2.28152800    3.56202600    1.43928500
 H                 -1.13187700    3.59938300    2.77581400
 H                 -1.69054900    2.04777300    2.13611400
 C                  1.44077000   -3.49393000   -2.03357600
 H                  2.33008500   -3.79886700   -1.47939000
 H                  1.73953000   -2.72607800   -2.75399800
 H                  1.08285500   -4.35763400   -2.60318500
 C                 -0.21585300   -4.18195100    0.42408700
 H                 -0.92746900   -3.86458600    1.18942600
 H                  0.73206100   -4.41335400    0.91599400
 H                 -0.59143000   -5.10971200   -0.01847200
 C                 -1.49808400   -2.79633700   -2.03525900
 H                 -1.88793200   -1.77735000   -2.07841900
 H                 -2.29886900   -3.45227300   -1.68451700
 H                 -1.23954900   -3.10316400   -3.05207500
 B                 -0.60025700    0.02701000    0.11679600
 N                 -2.05149400    0.00254100    0.13035300
 C                 -2.80956100    1.12071200   -0.44041800
 C                 -3.20827600    0.87590100   -1.90906900
 C                 -4.02566700    1.62472300    0.35308000
 H                 -2.11216400    1.96468100   -0.46785800
 C                 -3.79697500    2.13445200   -2.55141100
 H                 -3.94441100    0.06733200   -1.96005400
 H                 -2.32398100    0.54413200   -2.46343100
 C                 -4.58517500    2.89945800   -0.28912800
 H                 -4.81825700    0.87268300    0.36478600
 H                 -3.74812200    1.81371900    1.38996900
 C                 -4.98597800    2.65888200   -1.74546800
 H                 -4.09373100    1.92654600   -3.58295700
 H                 -3.02552500    2.91305300   -2.59699400
 H                 -5.44010000    3.26178400    0.28813200
 H                 -3.82310100    3.68896500   -0.25680900
 H                 -5.37392900    3.57871600   -2.19134900
 H                 -5.79718400    1.92113100   -1.77779800
 C                 -2.71082000   -1.16330100    0.73432100
 C                 -3.01370600   -0.95842300    2.23102800
 C                 -3.95415900   -1.73374700    0.03209600
 H                 -1.96644900   -1.96542800    0.69691200
 C                 -3.44136100   -2.27058500    2.89411800
 H                 -3.80998100   -0.21517400    2.34662400
 H                 -2.11946100   -0.55473800    2.71561600
 C                 -4.35273900   -3.06362700    0.68277200
 H                 -4.79931700   -1.04557600    0.11457200
 H                 -3.76290300   -1.88182600   -1.02923400
 C                 -4.64185300   -2.88779900    2.17481400
 H                 -3.67242100   -2.10366800    3.94968800
 H                 -2.60318400   -2.97802000    2.86339300
 H                 -5.22584700   -3.47992900    0.17284400
 H                 -3.53598900   -3.78641500    0.55511600
 H                 -4.90685400   -3.84699300    2.62787700
 H                 -5.51008000   -2.22799400    2.29407400
 Si                 0.79400200    0.29466500   -1.64580400
 C                  3.00864800    1.48711100    0.27531700
 C                  3.39924900    2.40649200   -0.69962800
 C                  3.82638400    1.28974500    1.38791600
 C                  4.57824400    3.12884500   -0.55635100
 H                  2.77394400    2.55556300   -1.57443000
 C                  5.00292600    2.01563200    1.53512900
 H                  3.53182900    0.56597900    2.14023400
 C                  5.38039500    2.93882500    0.56506400
 H                  4.87071900    3.83941200   -1.32044600
 H                  5.62637900    1.85859200    2.40726500
 H                  6.29813000    3.50327500    0.67905600
 C                  2.95542900   -1.53052900   -0.06167900
 C                  3.99512200   -1.33923200   -0.97248200
 C                  3.06680100   -2.54047900    0.89616000
 C                  5.11481400   -2.16155700   -0.94014100
 H                  3.91462900   -0.55343200   -1.71573200
 C                  4.18871500   -3.36121400    0.93056200
 H                  2.26425500   -2.67629500    1.61345400
 C                  5.21273800   -3.17761200    0.00669300
 H                  5.91082900   -2.01294200   -1.66007000
 H                  4.26238900   -4.14379000    1.67663100
 H                  6.08446900   -3.82074100    0.02560500

78
Ferrocenylsubstituierter Ge-Borol-Komplex (SitBuMe2) 14g E = -5038.57479 a.u.
 Ge                 0.09375900   -2.61058400   -0.94298200
 C                 -1.17567900   -1.16615200    0.11594400
 C                  1.29917000   -1.11287500    0.08951400
 C                 -0.62197500   -2.10160600    1.08064300
 C                  0.80293200   -2.08087000    1.06060300
 B                  0.03934500   -0.34066200   -0.43144200
 Si                -2.98626700   -1.28067800   -0.42519300
 Si                 3.10459700   -1.07920300   -0.47190800
 C                 -1.37981700   -2.98529000    2.03642300
 C                  1.60156800   -2.93916400    1.99878000
 C                 -0.00612600    0.96810000   -1.28839500
 C                 -3.12575200   -0.88595200   -2.26720400
 C                 -3.58505500   -3.06699100   -0.25494100
 C                 -4.20081800   -0.20622700    0.58397600
 C                  3.21930400   -0.52995100   -2.27527300
 C                  3.86316000   -2.81568700   -0.45505900
 C                  4.20389100   -0.00235500    0.65301200
 Fe                -0.11960400    2.80221300   -0.17522400
 C                 -1.17322900    1.70104600   -1.66686500
 C                  1.09489100    1.81866300   -1.61636500
 C                 -5.62942900   -0.61153500    0.19668100
 C                 -4.03353700    1.28920100    0.30601300
 C                 -4.00976300   -0.44660900    2.08454800
 C                  5.67230400   -0.23934600    0.27977900
 C                  3.89873300    1.48973200    0.50721900
 C                  3.98452600   -0.40261100    2.11533700
 C                 -0.79761300    2.95028400   -2.20739200
 C                  0.61632900    3.02340800   -2.17642500
 C                 -0.17961800    4.61609200    0.95875600
 C                 -1.32010000    3.83420600    1.26896300
 C                  0.97234200    3.87501600    1.32244200
 C                 -0.87164700    2.61155400    1.82589600
 C                  0.54261600    2.63669300    1.85883100
 H                 -1.47055300   -4.01355800    1.68256600
 H                 -2.37927100   -2.60045200    2.21004200
 H                 -0.86496300   -3.01122500    2.99748000
 H                  1.14376800   -3.91778300    2.13924600
 H                  2.61935100   -3.08527200    1.65767600
 H                  1.65029000   -2.45140200    2.97692700
 H                 -3.53040200   -1.75300600   -2.79256800
 H                 -2.15720600   -0.64712100   -2.70731900
 H                 -3.79238600   -0.04453200   -2.46680900
 H                 -4.45023500   -3.20661800   -0.90669200
 H                 -3.88998400   -3.33911800    0.75566800
 H                 -2.81973300   -3.77856800   -0.57576900
 H                  3.73835900   -1.29652700   -2.85287400
 H                  2.23535900   -0.37967200   -2.72005400
 H                  3.77723200    0.40063200   -2.39604500
 H                  4.66605800   -2.84334000   -1.19480600
 H                  4.30405500   -3.09820900    0.50151100
 H                  3.13856100   -3.58583300   -0.73137200
 H                 -2.18886000    1.37952700   -1.52707400
 H                  2.13017000    1.60740600   -1.42242800
 H                 -5.80875600   -0.49096300   -0.87519300
 H                 -6.35143400    0.02122200    0.72366200
 H                 -5.84456700   -1.64876800    0.45994400
 H                 -3.02442800    1.63810100    0.52703800
 H                 -4.73175500    1.86009300    0.92817100
 H                 -4.25411500    1.53528500   -0.73553500
 H                 -4.23692400   -1.47900000    2.36102900
 H                 -4.68730600    0.19587300    2.65681500
 H                 -2.98847000   -0.22342600    2.40507300
 H                  5.86593300    0.00015200   -0.76947600
 H                  6.32084600    0.40015100    0.88802000
 H                  5.97534700   -1.27420000    0.44992400
 H                  2.85011900    1.71428300    0.70908500
 H                  4.50842300    2.06416400    1.21356000
 H                  4.13477400    1.85544600   -0.49514700
 H                  4.23293700   -1.45140300    2.29513800
 H                  4.62209000    0.20076400    2.77023500
 H                  2.94663900   -0.24413100    2.42078800
 H                 -1.46806300    3.72167500   -2.55087400
 H                  1.21778200    3.86155900   -2.48991400
 H                 -0.18623400    5.59086900    0.49896200
 H                 -2.34663900    4.10800800    1.08487200
 H                  1.99596000    4.18442900    1.18409900
 H                 -1.49071100    1.78809500    2.14373500
 H                  1.17539000    1.83455600    2.20388300

72
Tungstencarbonyl Ge-Borol-Komplex 30 E = -4078.22679 a.u.
               C                   0.838221    0.673009    2.011846
               C                   1.508012    1.234158    0.814186
               C                   1.536776   -1.230276    0.776872
               C                   0.852835   -0.738848    1.986278
              Ge                  -0.053753   -0.000228    0.139703
               W                  -2.655439   -0.016091   -0.366333
               C                  -4.603174   -0.033167   -0.827513
               C                  -3.044311    1.391830    1.089695
               C                  -2.379365    1.486308   -1.762701
               C                  -2.323186   -1.477408   -1.794589
               C                  -3.022786   -1.467221    1.053132
               O                  -3.275939   -2.250955    1.836985
               O                  -5.712510   -0.043327   -1.091401
               O                  -3.305459    2.150625    1.895331
               O                  -2.270624    2.320716   -2.525513
               O                  -2.168785   -2.291693   -2.571167
               B                   2.376268    0.017860    0.255802
              Si                   1.416277    3.066219    0.394199
              Si                   1.452625   -3.017826    0.207421
               N                   3.590164    0.003695   -0.481282
               C                   1.325431    3.278479   -1.470092
               H                   2.012658    2.656856   -2.040263
               H                   0.312102    3.041495   -1.804234
               H                   1.514866    4.321770   -1.734588
               C                  -0.153368    3.897029    1.010086
               H                  -0.163480    4.102187    2.079577
               H                  -0.238877    4.854144    0.488627
               H                  -1.045102    3.317015    0.761330
               C                   2.863930    4.005815    1.136185
               H                   2.772864    5.070225    0.907552
               H                   2.861883    3.900530    2.223614
               H                   3.834862    3.665279    0.774790
               C                   2.757908   -4.098968    1.019836
               H                   2.609804   -5.137005    0.712346
               H                   3.780980   -3.818429    0.770562
               H                   2.660604   -4.062235    2.107276
               C                   1.605942   -3.020620   -1.667619
               H                   2.253097   -2.228219   -2.046688
               H                   1.987223   -3.976934   -2.032544
               H                   0.616297   -2.874595   -2.108027
               C                  -0.205303   -3.815073    0.588319
               H                  -0.279983   -4.731653   -0.002885
               H                  -0.329337   -4.088248    1.636047
               H                  -1.042248   -3.176652    0.297922
               C                   0.187777    1.498383    3.083638
               H                   0.861687    2.297831    3.396068
               H                  -0.736589    1.964135    2.744336
               H                  -0.048361    0.897036    3.957883
               C                   0.213490   -1.633685    3.008768
               H                  -0.733636   -2.045083    2.659554
               H                   0.873928   -2.474209    3.227471
               H                   0.021026   -1.107075    3.940313
               C                   4.181534    1.256494   -0.964812
               H                   3.490696    2.023567   -0.634758
               C                   4.387295   -1.235402   -0.503071
               H                   3.666877   -2.042837   -0.469968
               C                   4.239448    1.378090   -2.491829
               H                   4.318111    2.431883   -2.767449
               H                   5.096951    0.864691   -2.921953
               H                   3.333280    0.973139   -2.944702
               C                   5.525228    1.622196   -0.336301
               H                   6.330910    0.963796   -0.659764
               H                   5.793494    2.636507   -0.638988
               H                   5.466386    1.593941    0.752445
               C                   5.194171   -1.477828   -1.774524
               H                   6.040906   -0.799233   -1.871561
               H                   5.593070   -2.492986   -1.741567
               H                   4.571592   -1.387957   -2.664477
               C                   5.254519   -1.400994    0.747807
               H                   5.702770   -2.396942    0.759900
               H                   6.063615   -0.674641    0.792603
               H                   4.640924   -1.292494    1.644176
