# Supplementary material for: Boragerma[5]pyramidanes via a Germole-to-Borole Rearrangement
Source: Inorg Chem. 2026 Mar 24;65(13):7322–32. doi: 10.1021/acs.inorgchem.6c00260 (PMC13058896; doi:10.1021/acs.inorgchem.6c00260)
Supplement: Supplementary file 3 [file ic6c00260_si_003.xyz]

12
Modellverbindung Borol-NH2 (Borol- und Aminofunktion orthogonal, N trigonal-planar) per-35 E = -235.57925 a.u.
 C                  0.00006900   -0.21902100    1.25360200
 C                  0.00006900   -0.21902100   -1.25360200
 C                  0.00006900   -1.45678000   -0.75765400
 C                  0.00006900   -1.45678000    0.75765400
 H                  0.00010100    0.00835600    2.31082600
 H                  0.00010100    0.00835600   -2.31082600
 H                  0.00008000   -2.38117000   -1.32403800
 H                  0.00008000   -2.38117000    1.32403800
 B                 -0.00006700    0.76682500    0.00000000
 H                 -0.84017200    2.76424500    0.00000000
 H                  0.83973300    2.76438100    0.00000000
 N                 -0.00017700    2.21321400    0.00000000

12
Modellverbindung Borol-NH2 (Borol- und Aminofunktion orthogonal, N trigonal-pyramidal, TS) per-35 E = -235.58380 a.u.
 C                  0.17291100    1.24780100   -0.00000200
 C                  0.25113000   -1.25834300   -0.00000200
 C                  1.47320100   -0.72414200    0.00000100
 C                  1.42544400    0.78876600    0.00000100
 H                 -0.07881600    2.29979600   -0.00000200
 H                  0.05256800   -2.32074300   -0.00000200
 H                  2.41455500   -1.26163900    0.00000300
 H                  2.33076300    1.38541700    0.00000300
 B                 -0.76669400   -0.04052400   -0.00000100
 H                 -2.62109700    0.35236400    0.80271800
 H                 -2.62110000    0.35236500   -0.80271200
 N                 -2.22564600   -0.13277500    0.00000100

12
Modellverbindung Borol-NH2 (Borol- und Aminofunktion in einer Ebene) pl-35 E = -235.62710 a.u.
 C                  0.00000600   -0.19976100    1.25394300
 C                  0.00000600   -0.19976100   -1.25394300
 C                  0.00000600   -1.43806100   -0.75104800
 C                  0.00000600   -1.43806100    0.75104800
 H                  0.00000100    0.01054800    2.31504600
 H                  0.00000100    0.01054800   -2.31504600
 H                  0.00000300   -2.35972800   -1.32176700
 H                  0.00000300   -2.35972800    1.32176700
 B                  0.00001800    0.76824800    0.00000000
 H                 -0.00005200    2.70649700    0.84300000
 H                 -0.00005200    2.70649700   -0.84300000
 N                 -0.00002100    2.15685600    0.00000000

13
Modellverbindung Ge-Borol-NH2 (Borol- und Aminofunktion orthogonal, N trigonal-planar) per-12M E = -2312.66341 a.u.
 C                  0.76601100    0.05333000    1.19665700
 C                  0.76601100    0.05333000   -1.19665700
 C                  0.76601100   -1.29301600   -0.71363400
 C                  0.76601100   -1.29301600    0.71363400
 H                  0.69408000    0.26141100    2.25644000
 H                  0.69408000    0.26141100   -2.25644000
 H                  0.72464300   -2.18991800   -1.31478400
 H                  0.72464300   -2.18991800    1.31478400
 B                  0.84497600    1.03540500    0.00000000
 H                  0.08003800    3.08856400    0.00000000
 H                  1.75482100    2.99969200    0.00000000
 N                  0.88784200    2.49564500    0.00000000
 Ge                -1.04676000   -0.31254800    0.00000000

13
Modellverbindung Ge-Borol-NH2 (Borol- und Aminofunktion orthogonal, N trigonal-pyramidal, TS) per-12M E = -2312.66586 a.u.
 C                 -0.39514500    0.65765000    1.19242200
 C                 -0.36329900    0.67274600   -1.19977600
 C                  0.84757100    1.24667900   -0.69741000
 C                  0.82830000    1.23937800    0.72859300
 H                 -0.56033500    0.50025200    2.25074800
 H                 -0.51255600    0.52542400   -2.26127600
 H                  1.68362000    1.59553500   -1.28616400
 H                  1.64739000    1.58267200    1.34396400
 B                 -1.29859000    0.32378400   -0.02130600
 H                 -2.75155300   -1.19184200    0.26320400
 H                 -3.35690600    0.31472600    0.35125600
 N                 -2.65577000   -0.25503700   -0.10403300
 Ge                 0.73216000   -0.81434800    0.00093900

13
Modellverbindung Ge-Borol-NH2 (Borol- und Aminofunktion in einer Ebene) pl-12M E = -2312.68146 a.u.
 C                  0.72275000    0.07156200    1.19571000
 C                  0.72275000    0.07156200   -1.19571000
 C                  0.72275000   -1.28258600   -0.70949700
 C                  0.72275000   -1.28258600    0.70949700
 H                  0.65834500    0.26712200    2.25783800
 H                  0.65834500    0.26712200   -2.25783800
 H                  0.66422400   -2.17460700   -1.31560800
 H                  0.66422400   -2.17460700    1.31560800
 B                  0.92362100    1.03490700    0.00000000
 H                  1.16251300    2.98853000    0.84094200
 H                  1.16251300    2.98853000   -0.84094200
 N                  1.10411200    2.44408400    0.00000000
 Ge                -1.08322000   -0.30977900    0.00000000

12
Modellverbindung Sila-BCH-Silylen 36 E = -734.94265 a.u.
 C                 -0.16053300    1.24784800   -0.10652300
 C                  0.91382300    0.70047600   -0.91789700
 C                  0.91382300   -0.70047400   -0.91789800
 C                 -0.16053400   -1.24784800   -0.10652600
 Si                -1.52762300    0.00000000   -0.00125200
 Si                 1.00535700   -0.00000100    1.04383300
 H                  1.70827700    1.28686900   -1.35722800
 H                  1.70827400   -1.28686700   -1.35723300
 H                 -0.17289500   -2.31548400    0.06232500
 H                 -2.19170100   -0.00000400    1.31935800
 H                 -2.60681900    0.00000100   -1.03261600
 H                 -0.17289500    2.31548500    0.06232500

20
Modellverbindung Borol-Ph (Borolring und Phenylring orthogonal, TS) per-37 E = -411.24475 a.u.
 C                 -0.00098500    3.26904900    0.75679400
 C                 -0.00098500    2.02937500    1.25107100
 C                 -0.00098500    2.02937500   -1.25107100
 C                 -0.00098500    3.26904900   -0.75679400
 H                 -0.00102600    4.19082900    1.32746700
 H                 -0.00110200    1.80153600    2.30745500
 H                 -0.00110200    1.80153600   -2.30745500
 H                 -0.00102600    4.19082900   -1.32746700
 C                  0.00025600   -0.50079400    0.00000000
 C                 -1.19761700   -1.22058000    0.00000000
 C                  1.19858200   -1.21977400    0.00000000
 C                 -1.19822800   -2.60851300    0.00000000
 H                 -2.14518500   -0.69340600    0.00000000
 C                  1.20008900   -2.60771100    0.00000000
 H                  2.14579800   -0.69197100    0.00000000
 C                  0.00116400   -3.30632600    0.00000000
 H                 -2.13818300   -3.14575200    0.00000000
 H                  2.14040400   -3.14431700    0.00000000
 H                  0.00152100   -4.38861000    0.00000000
 B                 -0.00038500    1.05608600    0.00000000

20
Modellverbindung Borol-Ph (Borolring und Phenylring in einer Ebene) pl-37E = -411.25655 a.u.
 C                  0.00043000    3.26105200    0.75395600
 C                 -0.00012100    2.02074600    1.24988400
 C                 -0.00012100    2.02074600   -1.24988400
 C                  0.00043000    3.26105200   -0.75395600
 H                  0.00078500    4.18210800    1.32578200
 H                 -0.00037100    1.81194500    2.31094300
 H                 -0.00037100    1.81194500   -2.31094300
 H                  0.00078500    4.18210800   -1.32578200
 C                 -0.00008100   -0.49351100    0.00000000
 C                 -0.00012100   -1.21755800    1.20076800
 C                 -0.00012100   -1.21755800   -1.20076800
 C                 -0.00012400   -2.60293500    1.20536400
 H                 -0.00009300   -0.67923200    2.14105200
 C                 -0.00012400   -2.60293500   -1.20536400
 H                 -0.00009300   -0.67923200   -2.14105200
 C                 -0.00014000   -3.29464400    0.00000000
 H                 -0.00012000   -3.14651300    2.14130200
 H                 -0.00012000   -3.14651300   -2.14130200
 H                 -0.00015500   -4.37756600    0.00000000
 B                  0.00006400    1.04684400    0.00000000

21
Modellverbindung Ge-Borol-Ph (Borolring und Phenylring orthogonal, TS) per-38 E = -2488.33237 a.u.
 C                  0.46988800   -2.64801300    0.71234100
 C                  0.46988800   -1.29958300    1.19461200
 C                  0.46988800   -1.29958300   -1.19461200
 C                  0.46988800   -2.64801300   -0.71234100
 H                  0.42518100   -3.54253000    1.31673900
 H                  0.39924600   -1.09039600    2.25374400
 H                  0.39924600   -1.09039600   -2.25374400
 H                  0.42518100   -3.54253000   -1.31673900
 C                  0.57927800    1.24212900    0.00000000
 C                  1.81596600    1.89573800    0.00000000
 C                 -0.56653800    2.04238200    0.00000000
 C                  1.90626400    3.28085700    0.00000000
 H                  2.72705200    1.30779800    0.00000000
 C                 -0.48583300    3.42870400    0.00000000
 H                 -1.54602500    1.57601800    0.00000000
 C                  0.75308200    4.05327900    0.00000000
 H                  2.87827100    3.75822900    0.00000000
 H                 -1.39181600    4.02188200    0.00000000
 H                  0.81954600    5.13372900    0.00000000
 Ge                -1.34721500   -1.66141900    0.00000000
 B                  0.53687400   -0.33075400    0.00000000

21
Modellverbindung Ge-Borol-Ph (Borolring und Phenylring in einer Ebene) pl-38 E = -2488.33677 a.u.
 C                  1.04883700   -2.48305800    0.71123200
 C                  0.75995800   -1.16547700    1.19472500
 C                  0.75995800   -1.16547700   -1.19472500
 C                  1.04883700   -2.48305800   -0.71123200
 H                  1.19462300   -3.36633100    1.31614200
 H                  0.64696900   -0.98855100    2.25638000
 H                  0.64696900   -0.98855100   -2.25638000
 H                  1.19462300   -3.36633100   -1.31614200
 C                  0.32298500    1.33419900    0.00000000
 C                  0.18312600    2.04805600    1.19400200
 C                  0.18312600    2.04805600   -1.19400200
 C                 -0.08965300    3.40838000    1.19998200
 H                  0.29271800    1.52792600    2.13920900
 C                 -0.08965300    3.40838000   -1.19998200
 H                  0.29271800    1.52792600   -2.13920900
 C                 -0.22783000    4.09321500    0.00000000
 H                 -0.19268900    3.93658900    2.13962900
 H                 -0.19268900    3.93658900   -2.13962900
 H                 -0.43927800    5.15494000    0.00000000
 Ge                -0.93854500   -1.89473000    0.00000000
 B                  0.63826400   -0.20043100    0.00000000

78
Ferrocenylsubstituierter Ge-Borol-Komplex (SitBuMe2) 14g E = -5038.57479 a.u.
 Ge                 0.09375900   -2.61058400   -0.94298200
 C                 -1.17567900   -1.16615200    0.11594400
 C                  1.29917000   -1.11287500    0.08951400
 C                 -0.62197500   -2.10160600    1.08064300
 C                  0.80293200   -2.08087000    1.06060300
 B                  0.03934500   -0.34066200   -0.43144200
 Si                -2.98626700   -1.28067800   -0.42519300
 Si                 3.10459700   -1.07920300   -0.47190800
 C                 -1.37981700   -2.98529000    2.03642300
 C                  1.60156800   -2.93916400    1.99878000
 C                 -0.00612600    0.96810000   -1.28839500
 C                 -3.12575200   -0.88595200   -2.26720400
 C                 -3.58505500   -3.06699100   -0.25494100
 C                 -4.20081800   -0.20622700    0.58397600
 C                  3.21930400   -0.52995100   -2.27527300
 C                  3.86316000   -2.81568700   -0.45505900
 C                  4.20389100   -0.00235500    0.65301200
 Fe                -0.11960400    2.80221300   -0.17522400
 C                 -1.17322900    1.70104600   -1.66686500
 C                  1.09489100    1.81866300   -1.61636500
 C                 -5.62942900   -0.61153500    0.19668100
 C                 -4.03353700    1.28920100    0.30601300
 C                 -4.00976300   -0.44660900    2.08454800
 C                  5.67230400   -0.23934600    0.27977900
 C                  3.89873300    1.48973200    0.50721900
 C                  3.98452600   -0.40261100    2.11533700
 C                 -0.79761300    2.95028400   -2.20739200
 C                  0.61632900    3.02340800   -2.17642500
 C                 -0.17961800    4.61609200    0.95875600
 C                 -1.32010000    3.83420600    1.26896300
 C                  0.97234200    3.87501600    1.32244200
 C                 -0.87164700    2.61155400    1.82589600
 C                  0.54261600    2.63669300    1.85883100
 H                 -1.47055300   -4.01355800    1.68256600
 H                 -2.37927100   -2.60045200    2.21004200
 H                 -0.86496300   -3.01122500    2.99748000
 H                  1.14376800   -3.91778300    2.13924600
 H                  2.61935100   -3.08527200    1.65767600
 H                  1.65029000   -2.45140200    2.97692700
 H                 -3.53040200   -1.75300600   -2.79256800
 H                 -2.15720600   -0.64712100   -2.70731900
 H                 -3.79238600   -0.04453200   -2.46680900
 H                 -4.45023500   -3.20661800   -0.90669200
 H                 -3.88998400   -3.33911800    0.75566800
 H                 -2.81973300   -3.77856800   -0.57576900
 H                  3.73835900   -1.29652700   -2.85287400
 H                  2.23535900   -0.37967200   -2.72005400
 H                  3.77723200    0.40063200   -2.39604500
 H                  4.66605800   -2.84334000   -1.19480600
 H                  4.30405500   -3.09820900    0.50151100
 H                  3.13856100   -3.58583300   -0.73137200
 H                 -2.18886000    1.37952700   -1.52707400
 H                  2.13017000    1.60740600   -1.42242800
 H                 -5.80875600   -0.49096300   -0.87519300
 H                 -6.35143400    0.02122200    0.72366200
 H                 -5.84456700   -1.64876800    0.45994400
 H                 -3.02442800    1.63810100    0.52703800
 H                 -4.73175500    1.86009300    0.92817100
 H                 -4.25411500    1.53528500   -0.73553500
 H                 -4.23692400   -1.47900000    2.36102900
 H                 -4.68730600    0.19587300    2.65681500
 H                 -2.98847000   -0.22342600    2.40507300
 H                  5.86593300    0.00015200   -0.76947600
 H                  6.32084600    0.40015100    0.88802000
 H                  5.97534700   -1.27420000    0.44992400
 H                  2.85011900    1.71428300    0.70908500
 H                  4.50842300    2.06416400    1.21356000
 H                  4.13477400    1.85544600   -0.49514700
 H                  4.23293700   -1.45140300    2.29513800
 H                  4.62209000    0.20076400    2.77023500
 H                  2.94663900   -0.24413100    2.42078800
 H                 -1.46806300    3.72167500   -2.55087400
 H                  1.21778200    3.86155900   -2.48991400
 H                 -0.18623400    5.59086900    0.49896200
 H                 -2.34663900    4.10800800    1.08487200
 H                  1.99596000    4.18442900    1.18409900
 H                 -1.49071100    1.78809500    2.14373500
 H                  1.17539000    1.83455600    2.20388300

13
Silol-zu-Borol-Umlagerung Si-B-Fulven 39 E = -525.03863 a.u.
 C                 -0.00005600   -0.97746600    1.35485200
 C                 -0.00005600   -0.97746600   -1.35485200
 C                 -0.00005600   -2.17974000   -0.73322300
 C                 -0.00005600   -2.17974000    0.73322300
 H                 -0.00004400   -3.12161300    1.27071500
 H                 -0.00005300   -0.86548500    2.42790600
 H                 -0.00005300   -0.86548500   -2.42790600
 H                 -0.00004400   -3.12161300   -1.27071500
 B                  0.00032100    2.07431300    0.00000000
 N                  0.00025100    3.43256200    0.00000000
 H                  0.84513100    3.98628200    0.00000000
 H                 -0.84479600    3.98603400    0.00000000
 Si                -0.00015400    0.24920400    0.00000000

13
Silol-zu-Borol-Umlagerung TS(39/41) E = -525.03337 a.u.
 C                  0.76959800   -1.32670100    0.10522700
 C                  0.76878300    1.32659100    0.10715000
 C                  1.73684600    0.72451000   -0.62899800
 C                  1.73729700   -0.72295500   -0.63003100
 H                  2.47928000   -1.27354200   -1.19983400
 H                  0.67415000   -2.40243200    0.16510600
 H                  0.67265900    2.40217600    0.16857800
 H                  2.47849200    1.27637200   -1.19800600
 B                 -1.65200100   -0.00022000   -0.01878500
 N                 -2.83024600    0.00045100   -0.69509900
 H                 -2.87842400    0.00165700   -1.70363500
 H                 -3.72995300   -0.00015600   -0.23641800
 Si                -0.12140200   -0.00105700    1.08883900

13
Silol-zu-Borol-Umlagerung Silol-B-Komplex 41 E = -525.09587 a.u.
 C                 -0.43426000   -0.31973200   -1.22504500
 C                 -0.43740200   -0.26976400    1.22813900
 C                  0.51129500   -1.21267500    0.73452100
 C                  0.52960400   -1.22486600   -0.67924800
 H                  1.32485300   -1.69254400   -1.24346000
 H                 -0.34435500   -0.07009300   -2.27439500
 H                 -0.35631700    0.02186100    2.26708100
 H                  1.30871300   -1.64389300    1.32328100
 B                  0.59270000    0.35749000   -0.00174700
 N                  1.72155900    1.26301900    0.05423800
 H                  2.51814900    1.07427000   -0.53332900
 H                  1.51064700    2.24790100    0.05261900
 Si                -1.57082400    0.54258100   -0.02235200

13
Silol-zu-Borol-Umlagerung TS(41/43) E = -525.06135 a.u.
 C                  0.16639100   -0.03384300   -1.17493800
 C                  0.16631900   -0.03396300    1.17494500
 C                  0.63346100    1.32935800    0.66985000
 C                  0.63350200    1.32942700   -0.66967500
 H                  0.84827900    2.16688400   -1.31737600
 H                  0.01949800   -0.15765200   -2.23956200
 H                  0.01936200   -0.15788100    2.23954800
 H                  0.84819900    2.16675000    1.31764900
 B                 -0.92688100   -0.11068400   -0.00003400
 N                 -2.31444200   -0.20345600   -0.00008100
 H                 -2.86019200   -0.20325500   -0.84565900
 H                 -2.86024400   -0.20333900    0.84546400
 Si                 1.08732500   -1.22712700   -0.00003000

13
Silol-zu-Borol-Umlagerung Si-Borol-Komplex 43 E = -525.13991 a.u.
 C                  0.34341800   -0.03095400   -1.18842600
 C                  0.34341800   -0.03095400    1.18842600
 C                  0.34341800   -1.38869700    0.70608900
 C                  0.34341800   -1.38869700   -0.70608900
 H                  0.24936600   -2.27660800   -1.31336400
 H                  0.24656500    0.16616800   -2.24752100
 H                  0.24656500    0.16616800    2.24752100
 H                  0.24936600   -2.27660800    1.31336400
 B                  0.56730500    0.93062800    0.00000000
 N                  0.71654200    2.34249400    0.00000000
 H                  0.77400800    2.88701200   -0.84102200
 H                  0.77400800    2.88701200    0.84102200
 Si                -1.33101500   -0.39770900    0.00000000
